# Supplementary material for: Different Prognostic Values of Tumour and Nodal Response to Neoadjuvant Chemotherapy Depending on Subtypes of Inflammatory Breast Cancer, a 317 Patient-Study
Source: Cancers (Basel). 2022 Aug 15;14(16):3928. doi: 10.3390/cancers14163928 (PMC9406352; doi:10.3390/cancers14163928)
Supplement: Supplementary file 1 [file cancers-14-03928-s001.zip]

Archive with 1 entries (1 files):
- cancers-1837701-supplementary.pdf
